# Supplementary material for: T22-PE24-H6 Nanotoxin Selectively Kills CXCR4-High Expressing AML Patient Cells In Vitro and Potently Blocks Dissemination In Vivo
Source: Pharmaceutics. 2023 Feb 22;15(3):727. doi: 10.3390/pharmaceutics15030727 (PMC10054149; doi:10.3390/pharmaceutics15030727)
Supplement: Supplementary file 1 [file pharmaceutics-15-00727-s001.zip]

Archive with 1 entries (1 files):
- pharmaceutics-2200926-supplementary.pdf
